# Supplementary material for: Genetic Conservation of CBS Domain Containing Protein Family in Oryza Species and Their Association with Abiotic Stress Responses
Source: Int J Mol Sci. 2022 Feb 1;23(3):1687. doi: 10.3390/ijms23031687 (PMC8836131; doi:10.3390/ijms23031687)
Supplement: Supplementary file 1 [file ijms-23-01687-s001.zip]

Archive with 1 entries (1 files):
- ijms-1524801-supplementary.pdf
